# Supplementary material for: Exosomes derived from colorectal cancer cells take part in activation of stromal fibroblasts through regulating PHLPP isoforms
Source: EXCLI J. 2024 May 2;23:634–54. doi: 10.17179/excli2024-6926 (PMC11180944; doi:10.17179/excli2024-6926)
Supplement: Supplementary data [file EXCLI-23-634-s-002.xlsx]

## Sheet: raw data to Figure 2
Data corresponding to Figure 2:
miR-103		miR-135		miR-182		miR-224		miR-215		miR-455
Normal	CRC	Normal	CRC	Normal	CRC	Normal	CRC	Normal	CRC	Normal	CRC
2.737	2.4	2.737	3.423	2.98	3.127	1.79	3.127	3.3	1.127	3.737	2.423
1.139	2.2	2.139	4.147	2.5	2.979	2.5	2.979	3.7	2.979	3.139	2.147
2.203	3.4	2.203	4.485	2.15	2.134	2.15	3.793	3.8	3.793	3.203	2.485
2.618	4.327	2.618	4.327	2.07	3.145	2.07	2.134	2.4	2.134	2.618	2.327
1.599	3.358	3.599	3.358	1.87	3.503	1.87	3.145	3.12	2.145	3.599	1.358
2.966	3.373	2.966	3.373	1.8	3.099	1.8	3.503	3.6	2.503	2.966	1.373
3.145	2.339	3.145	3.339	1.9	3.09	1.9	3.099	4.129	2.099	3.145	1.339
2.054	2.193	3.054	3.193	2.9	2.67	2.9	3.09	3.1	2.1	3.054	2.193
2.069	3.067	2.069	3.067	1.2	3.67	1.2	2.67	3.127	2.5	2.069	2.067
2.233	3.317	2.233	3.317	2.97	2.1	2.97	3.67	3.348	1.4	2.233	2.317
2.8	3.249	2.477	3.249	2.42	2.2	2.42	3.56	4.423	1.8	3.477	2.249
2.3	3.229	3.448	4.229	1.2	3.2	1.2	3.79	3.089	1.7	3.448	2.229
1.214	3.723	3.214	4.723	2.33	1.91	2.33	3.2	3.965	2.225	3.214	1.723
2.127	2.138	2.127	4.138	1.4	4.094	1.67	1.91	3.394	2.927	3.127	1.138
1.7	3.099	1.23	2.56	1.369	3.928	2.369	2.424	4.369	2.024	3.348	2.099
2.1	3.406	1.34	2.786	2.021	3.172	2.021	3.121	4.094	2.1	2.423	2.406
1.999	3.325	1.45	3.31	2.327	4.545	2.327	3.928	4.327	2.9	3.999	2.325
2.045	2.127	2.045	3.47	1.475	3.627	1.475	3.172	4.475	2.1	2.045	2.127
1.022	2.127	1.022	2.127	2.038	4.1227	2.038	3.379	4.238	3.379	4.022	1.127
1.037	2.228	1.037	4.228	3.095	3.621	3.095	4.366	3.44	2.366	4.037	1.228
1.031	2.462	3.682	2.169	3.229	3.193	3.229	4.545	4.229	3.545	4.031	2.462
2.669	3.54	2.427	2.121	1.031	4.055	1.031	2.462	4.12	3.169	2.669	1.627
2.96	2.932	3.728	3.793	2.669	2.477	2.669	3.627	3.427	3.121	3.96	1.932
1.5	2.5527	2.427	2.702	3.09	3.671	3.09	3.45	3.728	2.793	3.034	2.5527
2.627	3.024	1.673	2.477	3.034	2.347	3.034	4.1227	2.427	2.702	2.627	2.424
2.427	3.621	1.325	2.2	2.627	4.023	2.627	3.424	2.673	1.477	2.427	2.621
3.728	3.003	1.354	2.1	1.427	4.147	1.427	3.621	3.325	3.781	3.728	1.793
2.427	2.702	3.469	2.067	3.08	4.1	3.08	3.193	3.354	3.193	2.427	1.702
2.53	1.477	2.233	2.317	2.427	4.56	2.427	3.702	3.469	2.067	2.53	1.577
1.125	2.781	2.127	2.138	2.53	4.329	2.53	4.477	3.233	2.317	3.125	2.781
2.245		2.348		1.125		1.125		3.127		2.545
2.022		1.423		1.022		1.545		2.348		2.022
2.02		2.089		2.02		1.022		3.423		2.02
1.0527		1.965		2.3		2.02		2.089		2.3
1.424		1.394		1.9		2.3		2.965		3.9
1.621		2.5		2.1		1.9		2.394		2.1
1.793		2.78		2.6		3.01		3.369		2.6
1.702		1.89		2.9		2.6		3.094		3
2.477		1.98		2.11		2.67		3		3.2
3.281		2.3		2.78		2.99		3.1		3.13

## Sheet: Suppl. western blots to Fig. 3C
Supplementary Figure corresponding to Figure 3C and 3F: Western blots raw data. The full-length blots of CD9, CD81, α-SMA, FAP and β-actin

## Sheet: raw data to Figure 3E
Data corresponding to Figure 3E
Assay #1 in triplicate:	24h								48h
	Group 1	Group 2	Group 3	Group 4	Group 5	Group 6	Group 7		Group 1	Group 2	Group 3	Group 4	Group 5	Group 6	Group 7
cell count 1:	55081	57234	60927	75012	57981	52042	60919		57158	57501	69732	93559	62368	55101	67189
cell count 2:	57252	59789	56207	77527	54181	55075	61098		55892	57965	66289	98003	64789	52202	68146
cell count 3:	46828	51489	63539	68996	61882	49149	65540		59598	64947	71039	89009	55911	58197	59874
mean:	53053.7	56170.7	60224.3	73845	58014.7	52088.7	62519		57549.3	60137.7	69020	93523.7	61022.7	55166.7	65069.7
Proliferation Rate (%):	0.0610733	0.123413	0.204487	0.4769	0.160293	0.0417733	0.25038		0.150987	0.202753	0.3804	0.870473	0.220453	0.103333	0.301393
Assay #2 in triplicate:	24h								48h
	Group 1	Group 2	Group 3	Group 4	Group 5	Group 6	Group 7		Group 1	Group 2	Group 3	Group 4	Group 5	Group 6	Group 7
cell count 1:	52562	58292	59681	77871	62329	53535	58019		55591	59215	74509	99501	68294	57109	69591
cell count 2:	52453	54953	66413	80814	57810	56537	59528		52400	62008	76602	94538	69365	53231	67020
cell count 3:	59355	60781	64609	74028	62028	50533	60510		58582	55792	66398	104551	60783	60687	72652
mean:	54790	58008.7	63567.7	77571	60722.3	53535	59352.3		55524.3	59005	72503	99530	66147.3	57009	69754.3
Proliferation Rate (%):	0.0958	0.160173	0.271353	0.55142	0.214447	0.0707	0.187047		0.110487	0.1801	0.45006	0.9906	0.322947	0.14018	0.395087
Group 1:	Control (PBS)
Group 2:	SW480-Exo (25 µg/ml)								Fourmula:
Group 3:	SW480-Exo (50 µg/ml)								Proliferation rate = (Ending cell count-starting cell count)/staring cell count * 100
Group 4:	SW480-Exo (100 µg/ml)
Group 5:	Caco2-Exo (100 µg/ml)
Group 6:	MK-2206 (1 µM)
Group 7:	SW480-Exo (100 µg/ml) + MK-2206 (1 µM)

## Sheet: raw data to Figure 3G
Data corresponding to Figure 3G
Neg. Control	SW480-Exo	SW480-Exo + MK-2206
1	5.74	3.12
1	5.25	2.68
1	5.05	2.91

## Sheet: raw data to Figure 3H
Data corresponding to Figure 3H
Neg. Control	SW480-Exo	SW480-Exo + MK-2206
1	3.74	2.21
1	3.35	1.83
1	3.71	1.78

## Sheet: raw data to Figure 3I
Data corresponding to Figure 3I
Neg. Control	SW480-Exo	SW480-Exo + MK-2206
1	2.81	1.35
1	2.61	1.74
1	2.37	1.86

## Sheet: raw data to Figure 4A
Data corresponding to Figure 4A
		Caco2				SW480
miR-130a-3p	1.58	1.31	1.39		2.25	2.15	2.65
miR-135b	1.93	1.72	1.76		3.12	2.93	3.04
miR-182	1.47	1.22	1.29		2.64	2.44	2.42
miR-224	1.64	1.85	1.63		4.46	3.95	4.04
miR-215	1.15	1.3	1.63		2.94	3.23	2.84
miR-455	1.24	1.44	1.23		2.27	2.02	2.63

## Sheet: raw data to Figure 4B
Data corresponding to Figure 4B
		Ctrl				Caco2-Exo
12h	1.12	0.97	0.99		1.55	1.22	1.14
24h	0.95	1.168	0.98		2.13	1.91	1.98
		SW480-Exo
12h	3.17	2.63	2.45
24h	6.64	4.82	5.64

## Sheet: raw data to Figure 4C
Data corresponding to Figure 4C
Neg. Ctrl (PBS)	Caco2-Exo	SW480-Exo	miR-224 mimics	SW480-Exo + miR-224 inhibitor	Scramble
1	1.84	4.65	4.07	2.02	0.84
1	1.46	4.81	4.75	2.25	0.83
1	1.35	5.26	4.24	2.64	1.04

## Sheet: raw data to Figure 4D
Data corresponding to Figure 4D
Neg. Ctrl (PBS)	Caco2-Exo	SW480-Exo	miR-224 mimics	SW480-Exo + miR-224 inhibitor	Scramble
1	1.27	2.51	3.22	1.86	0.82
1	1.21	2.93	2.32	2.05	0.91
1	1.45	3.12	2.41	1.85	1.13

[truncated: 12 more sheets: raw data to Figure 4E, raw data to Figure 4G, raw data to Figure 4H, raw data to Figure 4I, raw data to Figure 5B, 5C, Suppl. western blots to Fig. 5D, Suppl. western blots to Fig. 5F, raw data to Figure 5E, raw data to Figure 6A, raw data to Figure 6B, raw data to Figure 6C, raw data to Figure 6E]
